# Supplementary material for: Do You Think I Am Living Well? A Four-Season Hair Cortisol Analysis on Leisure Horses in Different Housing and Management Conditions
Source: Animals (Basel). 2021 Jul 20;11(7):2141. doi: 10.3390/ani11072141 (PMC8300697; doi:10.3390/ani11072141)
Supplement: Supplementary file 1 [file animals-11-02141-s001.zip]

Archive with 1 entries (1 files):
- animals-1261141-supplementary.pdf
